# Supplementary material for: Improved Discovery of Molecular Interactions in Genome-Scale Data with Adaptive Model-Based Normalization
Source: PLoS One. 2013 Jan 22;8(1):e53930. doi: 10.1371/journal.pone.0053930 (PMC3551948; doi:10.1371/journal.pone.0053930)
Supplement: File S1 — An R script for performing AD normalization. This file contains an R script encoding a function for performing AD normalization. This file can be opened with a simple text editor and it can be run in R, the language and environment for statistical computing and graphics. (R) [file pone.0053930.s003.r]

##### AD Normalization function from the following paper #####
# Title: "Improved Discovery of Molecular Interactions in Genome-Scale Data With Adaptive Model-Based Normalization" 
# Authors: Julia Salzman, Daniel M. Klass, and Patrick O. Brown

# The package grDevices is needed to make the density-colored scatterplots

##### Input data/options #####
# RBP_IP_data_matrix--a matrix of IP enrichment data (in log-space), with rows as genes and columns as arrays, should have array names as colnames and ideally rownames(RBP_IP_data_matrix) = rowmanes(MOCK_IP_data_matrix)
# MOCK_IP_data_matrix--a matrix of Mock (aka background) IP enrichment data (in log-space), with rows as genes and columns as arrays, should have array names as colnames and ideally rownames(RBP_IP_data_matrix) = rowmanes(MOCK_IP_data_matrix)
# output_graphs--which types of output graphs should be plotted (NULL to make no plots)
# file_name--a character string that will be added to output files associated with this run, to help you identify later which RBP, sample, etc this run was from
# verbose--TRUE prints messages to the terminal while the script is running to track its progress
# output_log_file--TRUE creates a .txt LOG file that contains output messages generated by the script while it is running, useful for keeping a record of what was done for each sample
# Please remove rows with all missing data (all NAs, etc.) from the input data before running
# Rows with missing values in >50% of samples should be removed from the input data before running as well

##### FOR SEQUENCING DATA ####
# Before running the AD_Norm() function on your sequencing data, perform the following recommended steps:
# (1) Bin your read count data (using the same bins for all samples, IP, Mock, and optional total RNA Reference)
# (2) Optional: Divide IP and Mock bin read counts by total RNA Reference bin read counts
# (3) Optional: Set a minimum number of reads per bin (ex: 1)
# (4) Optional: Add random numbers ranging from 0-1 to each bin read count 
	# Note that step (4) helps smooth out the small horizontal line segments (from a series of identical Mock-IP values) that appear in the Mock-IP curves for sequencing data
	# These small horizontal line segments interfere with our function due to a defect in how R calculates R-squared values
# (5) Log-transform the data
# Now bins ~= genes for the purpose of our normalization script
# Unlog the resulting normalization constants and multiply by your original sequencing read count data to normalize

##### Output #####
# Output is a list object with two elements: 
# (1) a matrix of normalized data, with names and ordering given by the colnames of the MOCK_IP_data_matrix and the RBP_IP_data_matrix respectively
# (2) a vector of normalization constants for each array, you can add these to your log-transformed input data to normalize it

AD_Norm<-function(IP_data,MOCK_data,output_graphs=c("all"),file_name="my sample name etc",verbose=TRUE,output_log_file=TRUE){
	
	# Minimum number of good genes for each array (otherwise it will be skipped or median normed)
	min_good_genes=0.3*nrow(IP_data)
	# Minimum number of points used to find linear sections in Mock-IP plot
	min_dist=500
	# Minimum R-squared for picking the first linear section in the Mock-IP plot
	min_r_squared<-0.999
	# Minimum R-squared quantile for deciding what R-squared value is sufficient to pick the first linear section in the Mock-IP plot (this is used if the min_r_squared cutoff above is too stringent)
	min_r_squared_quantile=0.99
	
	# A name to add to all the output files associated with the above input file
	systime<-Sys.time()
	year<-gsub('^([0-9]{4})-[0-9]{2}-[0-9]{2} [0-9]{2}:[0-9]{2}:[0-9]{2}', "\\1", systime, ignore.case = FALSE, perl = TRUE, fixed = FALSE, useBytes = FALSE)
	month<-gsub('^[0-9]{4}-([0-9]{2})-[0-9]{2} [0-9]{2}:[0-9]{2}:[0-9]{2}', "\\1", systime, ignore.case = FALSE, perl = TRUE, fixed = FALSE, useBytes = FALSE)
	day<-gsub('^[0-9]{4}-[0-9]{2}-([0-9]{2}) [0-9]{2}:[0-9]{2}:[0-9]{2}', "\\1", systime, ignore.case = FALSE, perl = TRUE, fixed = FALSE, useBytes = FALSE)
	hours<-gsub('^[0-9]{4}-[0-9]{2}-[0-9]{2} ([0-9]{2}):[0-9]{2}:[0-9]{2}', "\\1", systime, ignore.case = FALSE, perl = TRUE, fixed = FALSE, useBytes = FALSE)
	minutes<-gsub('^[0-9]{4}-[0-9]{2}-[0-9]{2} [0-9]{2}:([0-9]{2}):[0-9]{2}', "\\1", systime, ignore.case = FALSE, perl = TRUE, fixed = FALSE, useBytes = FALSE)
	seconds<-gsub('^[0-9]{4}-[0-9]{2}-[0-9]{2} [0-9]{2}:[0-9]{2}:([0-9]{2})', "\\1", systime, ignore.case = FALSE, perl = TRUE, fixed = FALSE, useBytes = FALSE)
	
	start_time<-paste(month,day,year,"_",hours,minutes,seconds,sep="")
	file_name<-paste(file_name,start_time,sep=" ")
	
	# Create the Log_File if desired
	if(output_log_file){write.table(paste(date()," Begin Log for ",file_name,sep=""), paste(file_name," LOG FILE.txt",sep=""), sep="\t", row.names=FALSE, append = F, quote = FALSE, eol = "\n", na = "NA", dec = ".", col.names = FALSE)}
	if(output_log_file){write.table(paste("This run was started at: ",start_time,sep=""), paste(file_name," LOG FILE.txt",sep=""), sep="\t", row.names=FALSE, append = T, quote = FALSE, eol = "\n", na = "NA", dec = ".", col.names = FALSE)}
	
	# Check the input data...
	if(verbose){print("Checking the input data...")}
	if(output_log_file){write.table(paste("Checking the input data...",sep=""), paste(file_name," LOG FILE.txt",sep=""), sep="\t", row.names=FALSE, append = T, quote = FALSE, eol = "\n", na = "NA", dec = ".", col.names = FALSE)}
	# Is the output_graphs variable in the proper format?
	if(sum(output_graphs%in%c("all","IP scatterplot","finding k","finding norm const","none"))<length(output_graphs)){stop(paste("ERROR--Some values given in the output_graphs variable do not match the available (case sensitive) options (",c("all","IP scatterplot","finding k","finding norm const","none"),")",sep=""))}
	# Is the input data actually a matrix?
	if(!is.matrix(IP_data)){stop("ERROR--The IP data does not appear to be a true matrix by the is.matrix() test, please use a matrix for input")}
	if(!is.matrix(MOCK_data)){stop("ERROR--The Mock data does not appear to be a true matrix by the is.matrix() test, please use a matrix for input")}
	# Is the input data numeric?
	if(!is.numeric(IP_data)){stop("ERROR--The IP data does not appear to be numeric by the is.numeric() test, please use a matrix of numeric data for input")}
	if(!is.numeric(MOCK_data)){stop("ERROR--The Mock data does not appear to be numeric by the is.numeric() test, please use a matrix of numeric data for input")}
	# Are there at least 2 Mock replicates?
	if(ncol(MOCK_data)<2){stop(paste("ERROR--There were only ",ncol(MOCK_data)," replicate Mock arrays found, you must have 2 Mock IP replicates at the VERY LEAST!",sep=""))}
	# Do the two matrices have the same number of rows?
	if(nrow(IP_data)!=nrow(MOCK_data)){stop(paste("ERROR--There were ",nrow(MOCK_data)," rows in the MOCK_IP_data_matrix and ",nrow(IP_data)," rows in the RBP_IP_data_matrix, these two matrices should have the same number of rows",sep=""))}
	# Do the row names of the two matrices match up?
	if(sum(rownames(IP_data)==rownames(MOCK_data),na.rm=T)<(nrow(IP_data)|nrow(MOCK_data))){
		if(sum(rownames(IP_data)%in%rownames(MOCK_data))<nrow(IP_data)){stop(paste("ERROR--There were ",nrow(MOCK_data)," rows in the MOCK_IP_data_matrix and ",nrow(IP_data)," rows in the RBP_IP_data_matrix, these two matrices should have the same number of rows",sep=""))}
		if(sum(rownames(IP_data)%in%rownames(MOCK_data))==nrow(IP_data)){
				MOCK_data<-MOCK_data[match(rownames(IP_data),rownames(MOCK_data)),]
		}
	}
	
	if(verbose){print("Done")}
	if(output_log_file){write.table(paste("Done",sep=""), paste(file_name," LOG FILE.txt",sep=""), sep="\t", row.names=FALSE, append = T, quote = FALSE, eol = "\n", na = "NA", dec = ".", col.names = FALSE)}
	
	# plot IP scatterplot if desired
	if(sum(output_graphs%in%c("all","IP scatterplot"))!=0){
		
		if(verbose){print("Plotting Scatterplot of raw IP data")}
		if(output_log_file){write.table(paste("Plotting Scatterplot of raw IP data",sep=""), paste(file_name," LOG FILE.txt",sep=""), sep="\t", row.names=FALSE, append = T, quote = FALSE, eol = "\n", na = "NA", dec = ".", col.names = FALSE)}
		
		png(file=paste(file_name," IP Scatterplots.png",sep=""),width=700,height=700)
		if(require(grDevices)){
			plot(rowMeans(MOCK_data,na.rm=T),rowMeans(IP_data,na.rm=T),xlab="Mock Log2 IP Enrichment",ylab="RBP Log2 IP Enrichment",main=paste(file_name," IP Scatterplots.png",sep=""),pch=20,col=densCols(cbind(rowMeans(MOCK_data,na.rm=T),rowMeans(IP_data,na.rm=T)),colramp=colorRampPalette(c("red","yellow","light yellow"))))
		}
		if(!require(grDevices)){
			if(verbose){print("WARNING--The package grDevices could not be found, please install it if you want the points in the scatterplot colored by their density")}
			if(output_log_file){write.table(paste("WARNING--The package grDevices could not be found, please install it if you want the points in the scatterplot colored by their density",sep=""), paste(file_name," LOG FILE.txt",sep=""), sep="\t", row.names=FALSE, append = T, quote = FALSE, eol = "\n", na = "NA", dec = ".", col.names = FALSE)}
			plot(rowMeans(MOCK_data,na.rm=T),rowMeans(IP_data,na.rm=T),xlab="Mock Log2 IP Enrichment",ylab="RBP Log2 IP Enrichment",main=paste(file_name," IP Scatterplots.png",sep=""),pch=20,col="blue")
		}
		dev.off()
	}
	
	# Combine into one matrix
	numeric.data<-cbind(MOCK_data,IP_data)
	MOCK_cols<-1:ncol(MOCK_data)
	IP_cols<-(ncol(MOCK_data)+1):ncol(numeric.data)
	# Median center the arrays
	for(i in 1:ncol(numeric.data)){ 
		numeric.data[,i] = numeric.data[,i] - median(numeric.data[,i],na.rm=T)
	}
	colnames(numeric.data) = c(paste(rep("MOCK",length(MOCK_cols)),colnames(MOCK_data),sep="_"),paste(rep("RBP",length(IP_cols)),colnames(IP_data),sep="_"))
	
	# Create a matrix to store the norm const vs. the number of genes in the normalization set
	norm_const_vs_set_size_all_arrays = matrix(data=NA,nrow=(nrow(numeric.data)-10),ncol=ncol(numeric.data))
	rownames(norm_const_vs_set_size_all_arrays)=1:(nrow(numeric.data)-10)
	colnames(norm_const_vs_set_size_all_arrays)=colnames(numeric.data)
	
	# Create a vector to store the C (normalization) values in
	IP_norm_C_values = vector(mode="numeric",length=ncol(numeric.data))
	names(IP_norm_C_values)=colnames(numeric.data)
	
	Final_norm_constants = vector(mode="numeric",length=ncol(numeric.data))
	names(Final_norm_constants)=colnames(numeric.data)
	
	# Get the average of the MOCK columns
	MOCK_avg<-rowMeans(numeric.data[,MOCK_cols],na.rm=T)
	
	#############	
	# MOCK Norm #
	#############
	
	# create a PDF to store the plots in
	if(sum(output_graphs%in%c("all","finding k","finding norm const"))!=0){pdf(file=paste(file_name," Output Plots for Mock Arrays.pdf",sep=""))}
	
	# Process the MOCKs first...
	Mock_norm_consts = vector(mode="numeric")
	
	# Loop through all the MOCK_cols
	for(m in 1:length(MOCK_cols)){
		Mock_left_out<-numeric.data[,MOCK_cols[m]]
		if((length(MOCK_cols) >= 3)){Mocks_left_in_avg<-rowMeans(numeric.data[,MOCK_cols[-m]],na.rm=T)}
		if((length(MOCK_cols) < 3)){Mocks_left_in_avg<-numeric.data[,MOCK_cols[-m]]}
		
		Mocks_left_in_avg_temp<-Mocks_left_in_avg
		Mock_left_out_temp<-Mock_left_out
		
		Mock_Mock_diffs_values<-Mocks_left_in_avg_temp-Mock_left_out_temp
		ordered_Mock_Mock_diffs<-order(Mock_Mock_diffs_values,na.last=NA,decreasing=T)
		
		num_rows_temp<-length(Mock_Mock_diffs_values)
		
		current_sample_name<-"MOCK IP"
		
		norm_const_temp = vector(mode="numeric")
		
		int_temp = vector(mode="numeric")
		slope_temp = vector(mode="numeric")
		r_squared_temp = vector(mode="numeric")
		
		if(verbose){print("##")}
		if(output_log_file){write.table("##", paste(file_name," LOG FILE.txt",sep=""), sep="\t", row.names=FALSE, append = T, quote = FALSE, eol = "\n", na = "NA", dec = ".", col.names = FALSE)}
		if(verbose){print(paste("Finding optimal norm const for MOCK array number: ",m,sep=""))}
		if(output_log_file){write.table(paste("Finding optimal norm const for MOCK array number: ",m,sep=""), paste(file_name," LOG FILE.txt",sep=""), sep="\t", row.names=FALSE, append = T, quote = FALSE, eol = "\n", na = "NA", dec = ".", col.names = FALSE)}
		
		# Create a matrix to store the norm constant and gene set sizes
		norm_const_vs_set_size = matrix(data=NA,nrow=(num_rows_temp-10),ncol=2)
		rownames(norm_const_vs_set_size) = NULL
		colnames(norm_const_vs_set_size) = c("Norm_Set_Size","Norm_Const_C")
		
		# Create a matrix to store the diff vs. k
		diff_vs_k = matrix(data=NA,nrow=(num_rows_temp-10),ncol=2)
		rownames(diff_vs_k) = NULL
		colnames(diff_vs_k) = c("k","Mock - IP")
		
		# Create a matrix to store the lin reg R-squared values in (for the first round, global search)
		lin_reg_r_squared_global = matrix(data=NA,nrow=(num_rows_temp-10),ncol=2)
		rownames(lin_reg_r_squared_global) = NULL
		colnames(lin_reg_r_squared_global) = c("Region Start (a)","Lin Reg R-squared")
		
		# Create a matrix to store the lin reg slope values in (for the first round, global search)
		slope_temp = matrix(data=NA,nrow=(num_rows_temp-10),ncol=2)
		rownames(slope_temp) = NULL
		colnames(slope_temp) = c("Region Start (a)","Lin Reg Slope")
		
		# Create a matrix to store the lin reg intercept values in (for the first round, global search)
		int_temp = matrix(data=NA,nrow=(num_rows_temp-10),ncol=2)
		rownames(int_temp) = NULL
		colnames(int_temp) = c("Region Start (a)","Lin Reg Intercept")
		
		for(g in 1:(num_rows_temp-10)){
			
			# Set the gene_set_range
			gene_set_range = 10:(10+g)
			
			# if the current gene set is divisible by 10...  this way we only do every 10th point, to speed things up...
			if(trunc(g/10)*10 == g){
				# Get the set of genes (their row numbers in the data matrix) that will be used to normalize the data
				norm_gene_set<-ordered_Mock_Mock_diffs[gene_set_range]
				# Capture the normalization constant C
				norm_const_temp<-mean(Mocks_left_in_avg_temp[norm_gene_set],na.rm=T) - mean(Mock_left_out_temp[norm_gene_set],na.rm=T)
				
				# Record the norm constant C and the norm set size
				norm_const_vs_set_size[g,1] = length(gene_set_range)
				norm_const_vs_set_size[g,2] = norm_const_temp
				norm_const_vs_set_size_all_arrays[g,MOCK_cols[m]] = norm_const_temp
				
				# Get the pairwise differences for each k
				diff_vs_k[g,1] = g
				current_gene_pair<-ordered_Mock_Mock_diffs[g]
				diff_vs_k[g,2] = Mock_Mock_diffs_values[current_gene_pair]
				
				# Find the region where the pairwise differences are linear					
				
				# Get the position of a
				A<-((10+g) - min_dist)
				# Get the position of b
				B<-(10+g)
				# Set the lin reg test region
				lin_reg_region<-A:B
				# record the position of a and the r-squared value...  
				if(A>0 && B>0 && (B<=(num_rows_temp-10)) && (sum(!is.na(diff_vs_k[lin_reg_region,2]),na.rm=T)>=10) ){
					lin_reg_result<-lm(diff_vs_k[lin_reg_region,2]~ diff_vs_k[lin_reg_region,1])
					lin_reg_r_squared_global[g,1] = A
					lin_reg_r_squared_global[g,2] = as.numeric(summary(lin_reg_result)[8])
					if(length(as.numeric(coef(lin_reg_result)[1]))!=0 && length(as.numeric(coef(lin_reg_result)[2]))!=0 && length(lin_reg_r_squared_global[g,2])!=0 && !is.na(as.numeric(coef(lin_reg_result)[1])) && !is.na(as.numeric(coef(lin_reg_result)[2])) && !is.na(lin_reg_r_squared_global[g,2]) ){
						
						int_temp[g,1] = A
						int_temp[g,2] = as.numeric(coef(lin_reg_result)[1])
						slope_temp[g,1] = A
						slope_temp[g,2] = as.numeric(coef(lin_reg_result)[2])
					}
				}
			}
		}
		
		if(output_log_file){write.table(paste("Normalization constants have been calculated for gene sets ranging from ",min(which(!is.na(norm_const_vs_set_size[,1])))," to ",max(which(!is.na(norm_const_vs_set_size[,1])))," (should range from 10 to within 10 of ",(num_rows_temp-10),")",sep=""), paste(file_name," LOG FILE.txt",sep=""), sep="\t", row.names=FALSE, append = T, quote = FALSE, eol = "\n", na = "NA", dec = ".", col.names = FALSE)}
		if(output_log_file){write.table(paste("R-squared values have been calculated for gene sets ranging from ",min(which(!is.na(lin_reg_r_squared_global[,1])))," to ",max(which(!is.na(lin_reg_r_squared_global[,1])))," (should range from ",min_dist," to within ",min_dist," of ",(sum(!is.na(Mock_Mock_diffs_values),na.rm=T)-10)-min_dist,")",sep=""), paste(file_name," LOG FILE.txt",sep=""), sep="\t", row.names=FALSE, append = T, quote = FALSE, eol = "\n", na = "NA", dec = ".", col.names = FALSE)}
		if(output_log_file){write.table(paste("The best R-squared value seen was ",signif(max(lin_reg_r_squared_global[,2],na.rm=T),digits=6)," (we are looking for an r-squared of ",signif(quantile(lin_reg_r_squared_global[,2],min_r_squared_quantile,na.rm=T),digits=6)," or better, which is the top ",min_r_squared_quantile*100,"% of r-squared values for this array)",sep=""), paste(file_name," LOG FILE.txt",sep=""), sep="\t", row.names=FALSE, append = T, quote = FALSE, eol = "\n", na = "NA", dec = ".", col.names = FALSE)}
		
		if(verbose){print(paste("Normalization constants have been calculated for gene sets ranging from ",min(which(!is.na(norm_const_vs_set_size[,1])))," to ",max(which(!is.na(norm_const_vs_set_size[,1])))," (should range from 10 to within 10 of ",(num_rows_temp-10),")",sep=""))}
		if(verbose){print(paste("R-squared values have been calculated for gene sets ranging from ",min(which(!is.na(lin_reg_r_squared_global[,1])))," to ",max(which(!is.na(lin_reg_r_squared_global[,1])))," (should range from ",min_dist," to within ",min_dist," of ",(sum(!is.na(Mock_Mock_diffs_values),na.rm=T)-10)-min_dist,")",sep=""))}
		if(verbose){print(paste("The best R-squared value seen was ",signif(max(lin_reg_r_squared_global[,2],na.rm=T),digits=6)," (we are looking for an r-squared of ",signif(quantile(lin_reg_r_squared_global[,2],min_r_squared_quantile,na.rm=T),digits=6)," or better, which is the top ",min_r_squared_quantile*100,"% of r-squared values for this array)",sep=""))}
		
		
		# plot the diff_vs_k
		if(sum(output_graphs%in%c("all","finding k"))!=0){plot(diff_vs_k,main=paste(current_sample_name,"\n",colnames(numeric.data)[MOCK_cols[m]],sep=""),ylab="Mock - IP Enrichment",xlab="Rank(Mock - IP)",pch=20,col="red")}
		# Add the fit lines
		found_norm_const<-0
		best_r_squared_seen<-0
		best_num_good_genes_seen<-0
		for(l in 1:nrow(lin_reg_r_squared_global)){
			if((!is.na(lin_reg_r_squared_global[l,2]))&&(lin_reg_r_squared_global[l,2]>best_r_squared_seen)){best_r_squared_seen<-lin_reg_r_squared_global[l,2]}
			if(sum(!is.na(numeric.data[,MOCK_cols[m]]))>best_num_good_genes_seen){best_num_good_genes_seen<-sum(!is.na(numeric.data[,MOCK_cols[m]]))}
			if((!is.na(lin_reg_r_squared_global[l,2])) && ((lin_reg_r_squared_global[l,2]>=min_r_squared)||(lin_reg_r_squared_global[l,2]>=quantile(lin_reg_r_squared_global[,2],min_r_squared_quantile,na.rm=T))) && (sum(!is.na(numeric.data[,MOCK_cols[m]]))>=min_good_genes)){
				# Plot the first line segment that had an r-squared above the threshold
				if(sum(output_graphs%in%c("all","finding k"))!=0){lines(c(lin_reg_r_squared_global[l,1],lin_reg_r_squared_global[l,1]+min_dist),c(diff_vs_k[lin_reg_r_squared_global[l,1],2],diff_vs_k[lin_reg_r_squared_global[l,1]+min_dist,2]),col="pink",lwd=3,lty=1)}
				# Highlight the k value associated with the left most point
				if(sum(output_graphs%in%c("all","finding k"))!=0){lines(c(lin_reg_r_squared_global[l,1],lin_reg_r_squared_global[l,1]),c(min(diff_vs_k[,2],na.rm=T),diff_vs_k[lin_reg_r_squared_global[l,1],2]),col="pink",lwd=3,lty=2)}
				if(sum(output_graphs%in%c("all","finding k"))!=0){legend("top",paste("k-value: ",lin_reg_r_squared_global[l,1],"\nFit R-squared: ",signif(lin_reg_r_squared_global[l,2],digits=4),"\nMax R-squared: ",signif(max(lin_reg_r_squared_global[,2],na.rm=T),digits=4),sep=""),bty="n")}
				
				# Also plot the norm const vs. set size
				if(sum(output_graphs%in%c("all","finding norm const"))!=0){plot(norm_const_vs_set_size,main=paste(current_sample_name,"\n",colnames(numeric.data)[MOCK_cols[m]],sep=""),ylab="Norm. Constant",xlab="Number of Genes Used",pch=20,col="blue")}
				
				# Highlight the k value chosen from the previous plot
				if(sum(output_graphs%in%c("all","finding norm const"))!=0){lines(c(lin_reg_r_squared_global[l,1],lin_reg_r_squared_global[l,1]),c(min(norm_const_vs_set_size[,2],na.rm=T),norm_const_vs_set_size[lin_reg_r_squared_global[l,1],2]),col="cyan",lwd=3,lty=2)}
				
				# horizontal line highlighting the IP norm const that corresponds to the chosen k value
				if(sum(output_graphs%in%c("all","finding norm const"))!=0){lines(c(0,lin_reg_r_squared_global[l,1]),c(norm_const_vs_set_size[lin_reg_r_squared_global[l,1],2],norm_const_vs_set_size[lin_reg_r_squared_global[l,1],2]),col="cyan",lwd=3,lty=2)}
				if(sum(output_graphs%in%c("all","finding norm const"))!=0){legend("top",paste("k-value: ",lin_reg_r_squared_global[l,1],"\nMOCK norm const: ",signif(norm_const_vs_set_size[lin_reg_r_squared_global[l,1],2],digits=2),sep=""),bty="n")}
				
				norm_const_temp = norm_const_vs_set_size[lin_reg_r_squared_global[l,1],2]
				Mock_norm_consts = c(Mock_norm_consts,norm_const_temp)
				if(output_log_file){write.table(paste("Using ",lin_reg_r_squared_global[l,1]," genes, a normalization constant of ",signif(norm_const_temp,digits=6)," was identified for this array",sep=""), paste(file_name," LOG FILE.txt",sep=""), sep="\t", row.names=FALSE, append = T, quote = FALSE, eol = "\n", na = "NA", dec = ".", col.names = FALSE)}
				if(verbose){print(paste("Using ",lin_reg_r_squared_global[l,1]," genes, a normalization constant of ",signif(norm_const_temp,digits=6)," was identified for this array",sep=""))}
				found_norm_const<-1
				break
			}
			
		}
		#  if we failed to find the norm const, we need to do something about it!
		if(found_norm_const==0){
			if(output_log_file){write.table(paste("ERROR--Failed to find a normaliation constant for this array (defaults to ~median normalized)!!  This is troubling!!",sep=""), paste(file_name," LOG FILE.txt",sep=""), sep="\t", row.names=FALSE, append = T, quote = FALSE, eol = "\n", na = "NA", dec = ".", col.names = FALSE)}
			if(output_log_file){write.table(paste("The best normalization constant that was found was ",signif(norm_const_temp,digits=3),", from a set of ",max(which(!is.na(norm_const_vs_set_size[,1])))," genes",sep=""), paste(file_name," LOG FILE.txt",sep=""), sep="\t", row.names=FALSE, append = T, quote = FALSE, eol = "\n", na = "NA", dec = ".", col.names = FALSE)}
			if(verbose){print(paste("ERROR--Failed to find a normaliation constant for this array (defaults to ~median normalized)!!  This is troubling!!",sep=""))}
			if(verbose){print(paste("The best normalization constant that was found was ",signif(norm_const_temp,digits=3),", from a set of ",max(which(!is.na(norm_const_vs_set_size[,1])))," genes",sep=""))}
		}
		if(output_log_file){write.table(paste("The best r-squared value that was found was ",signif(best_r_squared_seen,digits=6)," (max is ",signif(max(lin_reg_r_squared_global[,2],na.rm=T),digits=6),")",sep=""), paste(file_name," LOG FILE.txt",sep=""), sep="\t", row.names=FALSE, append = T, quote = FALSE, eol = "\n", na = "NA", dec = ".", col.names = FALSE)}
		if(output_log_file){write.table(paste("The numer of non NA genes that was seen was ",best_num_good_genes_seen," (should be ",sum(!is.na(numeric.data[,MOCK_cols[m]]))," for Mock array number ",m,", the minimum required is ",min_good_genes,")",sep=""), paste(file_name," LOG FILE.txt",sep=""), sep="\t", row.names=FALSE, append = T, quote = FALSE, eol = "\n", na = "NA", dec = ".", col.names = FALSE)}	
		if(verbose){print(paste("The best r-squared value that was found was ",signif(best_r_squared_seen,digits=6)," (max is ",signif(max(lin_reg_r_squared_global[,2],na.rm=T),digits=6),")",sep=""))}
		if(verbose){print(paste("The numer of non NA genes that was seen was ",best_num_good_genes_seen," (should be ",sum(!is.na(numeric.data[,MOCK_cols[m]]))," for Mock array number ",m,", the minimum required is ",min_good_genes,")",sep=""))}	
		
		# Store the constant used to normalize the IP data
		IP_norm_C_values[MOCK_cols[m]] = norm_const_temp
		Final_norm_constants[m] = norm_const_temp
	}

	if(sum(output_graphs%in%c("all","finding k","finding norm const"))!=0){dev.off()}
	
	
	
	
	###########	
	# IP Norm #
	###########
	
	# create a PDF to store the plots in
	if(sum(output_graphs%in%c("all","finding k","finding norm const"))!=0){pdf(file=paste(file_name," Output Plots for RBP Arrays.pdf",sep=""))}
	
	for(i in IP_cols){
	
		same_k_correction<-0
	
		current_sample_name<-"RBP IP"
		
		norm_const_temp = vector(mode="numeric")
		k_value_temp = vector(mode="numeric")
		
		int_temp = vector(mode="numeric")
		slope_temp = vector(mode="numeric")
		r_squared_temp = vector(mode="numeric")
		numeric_data_from_current_array = vector(mode="numeric")
		
		if(verbose){print("##")}
		if(output_log_file){write.table("##", paste(file_name," LOG FILE.txt",sep=""), sep="\t", row.names=FALSE, append = T, quote = FALSE, eol = "\n", na = "NA", dec = ".", col.names = FALSE)}
		if(verbose){print(paste("Finding optimal norm const for ",current_sample_name," array: ",colnames(numeric.data)[i],sep=""))}
		if(output_log_file){write.table(paste("Finding optimal norm const for ",current_sample_name," array: ",colnames(numeric.data)[i],sep=""), paste(file_name," LOG FILE.txt",sep=""), sep="\t", row.names=FALSE, append = T, quote = FALSE, eol = "\n", na = "NA", dec = ".", col.names = FALSE)}
		numeric_data_from_current_array<-numeric.data[,i]

		
		MOCK_avg_temp<-MOCK_avg
		numeric_data_from_current_array_temp<-numeric_data_from_current_array
		
		Mock_IP_diffs_values<-MOCK_avg_temp-numeric_data_from_current_array_temp
		ordered_Mock_IP_diffs<-order(Mock_IP_diffs_values,na.last=NA,decreasing=T)
		
		num_rows_temp<-length(Mock_IP_diffs_values)
		
		
		# Create a matrix to store the norm constant and gene set sizes
		norm_const_vs_set_size = matrix(data=NA,nrow=(num_rows_temp-10),ncol=2)
		rownames(norm_const_vs_set_size) = NULL
		colnames(norm_const_vs_set_size) = c("Norm_Set_Size","Norm_Const_C")
		
		# Create a matrix to store the diff vs. k
		diff_vs_k = matrix(data=NA,nrow=(num_rows_temp-10),ncol=2)
		rownames(diff_vs_k) = NULL
		colnames(diff_vs_k) = c("k","Mock - IP")
		
		# Create a matrix to store the lin reg R-squared values in (for the first round, global search)
		lin_reg_r_squared_global = matrix(data=NA,nrow=(num_rows_temp-10),ncol=2)
		rownames(lin_reg_r_squared_global) = NULL
		colnames(lin_reg_r_squared_global) = c("Region Start (a)","Lin Reg R-squared")
		
		# Create a matrix to store the lin reg slope values in (for the first round, global search)
		slope_temp = matrix(data=NA,nrow=(num_rows_temp-10),ncol=2)
		rownames(slope_temp) = NULL
		colnames(slope_temp) = c("Region Start (a)","Lin Reg Slope")
		
		# Create a matrix to store the lin reg intercept values in (for the first round, global search)
		int_temp = matrix(data=NA,nrow=(num_rows_temp-10),ncol=2)
		rownames(int_temp) = NULL
		colnames(int_temp) = c("Region Start (a)","Lin Reg Intercept")
		

		
		for(g in 1:(num_rows_temp-10)){
			
			# Set the gene_set_range
			gene_set_range = 10:(10+g)
			
			# if the current gene set is divisible by 10...  this way we only do every 10th point, to speed things up...
			if(trunc(g/10)*10 == g){
				# Get the set of genes (their row numbers in the data matrix) that will be used to normalize the data 
				norm_gene_set<-ordered_Mock_IP_diffs[gene_set_range]
				# Capture the normalization constant C 
				norm_const_temp<-mean(MOCK_avg_temp[norm_gene_set],na.rm=T) - mean(numeric_data_from_current_array_temp[norm_gene_set],na.rm=T)
				k_value_temp<-g
				
				# Record the norm constant C and the norm set size
				norm_const_vs_set_size[g,1] = length(gene_set_range)
				norm_const_vs_set_size[g,2] = norm_const_temp
				norm_const_vs_set_size_all_arrays[g,i] = norm_const_temp
				
				# Get the pairwise differences for each k 
				diff_vs_k[g,1] = g
				current_gene_pair<-ordered_Mock_IP_diffs[g]
				diff_vs_k[g,2] = Mock_IP_diffs_values[current_gene_pair]
				
				# Find the region where the pairwise differences are linear
				
				# Get the position of a
				A<-((10+g) - min_dist)
				# Get the position of b
				B<-(10+g)
				# Set the lin reg test region
				lin_reg_region<-A:B
				# record the position of a and the r-squared value 
				if(A>0 && B>0 && (B<=(num_rows_temp-10)) && (sum(!is.na(diff_vs_k[lin_reg_region,2]),na.rm=T)>=10)){
					lin_reg_result<-lm(diff_vs_k[lin_reg_region,2]~ diff_vs_k[lin_reg_region,1])
					lin_reg_r_squared_global[g,1] = A
					lin_reg_r_squared_global[g,2] = as.numeric(summary(lin_reg_result)[8])
					if(length(as.numeric(coef(lin_reg_result)[1]))!=0 && length(as.numeric(coef(lin_reg_result)[2]))!=0 && length(lin_reg_r_squared_global[g,2])!=0 && !is.na(as.numeric(coef(lin_reg_result)[1])) && !is.na(as.numeric(coef(lin_reg_result)[2])) && !is.na(lin_reg_r_squared_global[g,2]) ){
						int_temp[g,1] = A
						int_temp[g,2] = as.numeric(coef(lin_reg_result)[1])
						slope_temp[g,1] = A
						slope_temp[g,2] = as.numeric(coef(lin_reg_result)[2])
					}
				}
			}
		}
		
		if(output_log_file){write.table(paste("Normalization constants have been calculated for gene sets ranging from ",min(which(!is.na(norm_const_vs_set_size[,1])))," to ",max(which(!is.na(norm_const_vs_set_size[,1])))," (should range from 10 to within 10 of ",(num_rows_temp-10),")",sep=""), paste(file_name," LOG FILE.txt",sep=""), sep="\t", row.names=FALSE, append = T, quote = FALSE, eol = "\n", na = "NA", dec = ".", col.names = FALSE)}
		if(output_log_file){write.table(paste("R-squared values have been calculated for gene sets ranging from ",min(which(!is.na(lin_reg_r_squared_global[,1])))," to ",max(which(!is.na(lin_reg_r_squared_global[,1])))," (should range from ",min_dist," to within ",min_dist," of ",(sum(!is.na(Mock_IP_diffs_values),na.rm=T)-10)-min_dist,")",sep=""), paste(file_name," LOG FILE.txt",sep=""), sep="\t", row.names=FALSE, append = T, quote = FALSE, eol = "\n", na = "NA", dec = ".", col.names = FALSE)}
		if(output_log_file){write.table(paste("The best R-squared value seen was ",signif(max(lin_reg_r_squared_global[,2],na.rm=T),digits=6)," (we are looking for an r-squared of ",signif(quantile(lin_reg_r_squared_global[,2],min_r_squared_quantile,na.rm=T),digits=6)," or better, which is the top ",min_r_squared_quantile*100,"% of r-squared values for this array)",sep=""), paste(file_name," LOG FILE.txt",sep=""), sep="\t", row.names=FALSE, append = T, quote = FALSE, eol = "\n", na = "NA", dec = ".", col.names = FALSE)}

		if(verbose){print(paste("Normalization constants have been calculated for gene sets ranging from ",min(which(!is.na(norm_const_vs_set_size[,1])))," to ",max(which(!is.na(norm_const_vs_set_size[,1])))," (should range from 10 to within 10 of ",(num_rows_temp-10),")",sep=""))}
		if(verbose){print(paste("R-squared values have been calculated for gene sets ranging from ",min(which(!is.na(lin_reg_r_squared_global[,1])))," to ",max(which(!is.na(lin_reg_r_squared_global[,1])))," (should range from ",min_dist," to within ",min_dist," of ",(sum(!is.na(Mock_IP_diffs_values),na.rm=T)-10)-min_dist,")",sep=""))}
		if(verbose){print(paste("The best R-squared value seen was ",signif(max(lin_reg_r_squared_global[,2],na.rm=T),digits=6)," (we are looking for an r-squared of ",signif(quantile(lin_reg_r_squared_global[,2],min_r_squared_quantile,na.rm=T),digits=6)," or better, which is the top ",min_r_squared_quantile*100,"% of r-squared values for this array)",sep=""))}
		
		# plot the diff_vs_k
		if(sum(output_graphs%in%c("all","finding k"))!=0){plot(diff_vs_k,main=paste(current_sample_name,"\n",colnames(numeric.data)[i],sep=""),ylab="Mock - IP Enrichment",xlab="Rank(Mock - IP)",pch=20,col="red")}
		# Add the fit lines
		found_norm_const<-0
		best_r_squared_seen<-0
		best_num_good_genes_seen<-0
		for(l in 1:nrow(lin_reg_r_squared_global)){
			if((!is.na(lin_reg_r_squared_global[l,2]))&&(lin_reg_r_squared_global[l,2]>best_r_squared_seen)){best_r_squared_seen<-lin_reg_r_squared_global[l,2]}
			if(sum(!is.na(numeric_data_from_current_array))>best_num_good_genes_seen){best_num_good_genes_seen<-sum(!is.na(numeric_data_from_current_array))}
			if((!is.na(lin_reg_r_squared_global[l,2])) && ((lin_reg_r_squared_global[l,2]>=min_r_squared)||(lin_reg_r_squared_global[l,2]>=quantile(lin_reg_r_squared_global[,2],min_r_squared_quantile,na.rm=T))) && (sum(!is.na(numeric_data_from_current_array))>=min_good_genes)){
				# Plot the first line segment that had an r-squared above the threshold
				if(sum(output_graphs%in%c("all","finding k"))!=0){lines(c(lin_reg_r_squared_global[l,1],lin_reg_r_squared_global[l,1]+min_dist),c(diff_vs_k[lin_reg_r_squared_global[l,1],2],diff_vs_k[lin_reg_r_squared_global[l,1]+min_dist,2]),col="pink",lwd=3,lty=1)}
				# Highlight the k value associated with the left most point
				if(sum(output_graphs%in%c("all","finding k"))!=0){lines(c(lin_reg_r_squared_global[l,1],lin_reg_r_squared_global[l,1]),c(min(diff_vs_k[,2],na.rm=T),diff_vs_k[lin_reg_r_squared_global[l,1],2]),col="pink",lwd=3,lty=2)}
				if(sum(output_graphs%in%c("all","finding k"))!=0){legend("top",paste("k-value: ",lin_reg_r_squared_global[l,1],"\nFit R-squared: ",signif(lin_reg_r_squared_global[l,2],digits=4),"\nMax R-squared: ",signif(max(lin_reg_r_squared_global[,2],na.rm=T),digits=4),sep=""),bty="n")}
				
				# Also plot the norm const vs. set size
				if(sum(output_graphs%in%c("all","finding norm const"))!=0){plot(norm_const_vs_set_size,main=paste(current_sample_name,"\n",colnames(numeric.data)[i],sep=""),ylab="Norm. Constant",xlab="Number of Genes Used",pch=20,col="blue")}
				
				# Highlight the k value chosen from the previous plot
				if(sum(output_graphs%in%c("all","finding norm const"))!=0){lines(c(lin_reg_r_squared_global[l,1],lin_reg_r_squared_global[l,1]),c(min(norm_const_vs_set_size[,2],na.rm=T),norm_const_vs_set_size[lin_reg_r_squared_global[l,1],2]),col="cyan",lwd=3,lty=2)}
				
				# horizontal line highlighting the IP norm const that corresponds to the chosen k value
				if(sum(output_graphs%in%c("all","finding norm const"))!=0){lines(c(0,lin_reg_r_squared_global[l,1]),c(norm_const_vs_set_size[lin_reg_r_squared_global[l,1],2],norm_const_vs_set_size[lin_reg_r_squared_global[l,1],2]),col="cyan",lwd=3,lty=2)}
				if(sum(output_graphs%in%c("all","finding norm const"))!=0){legend("top",paste("k-value: ",lin_reg_r_squared_global[l,1],"\nIP norm const: ",signif(norm_const_vs_set_size[lin_reg_r_squared_global[l,1],2],digits=2),sep=""),bty="n")}

				
				norm_const_temp = norm_const_vs_set_size[lin_reg_r_squared_global[l,1],2]
				k_value_temp = lin_reg_r_squared_global[l,1]

				if(output_log_file){write.table(paste("Using ",lin_reg_r_squared_global[l,1]," genes, a normalization constant of ",signif(norm_const_temp,digits=6)," was identified for this array",sep=""), paste(file_name," LOG FILE.txt",sep=""), sep="\t", row.names=FALSE, append = T, quote = FALSE, eol = "\n", na = "NA", dec = ".", col.names = FALSE)}
				if(verbose){print(paste("Using ",lin_reg_r_squared_global[l,1]," genes, a normalization constant of ",signif(norm_const_temp,digits=6)," was identified for this array",sep=""))}
				found_norm_const<-1
				break
			}
			
		}
		
		if(found_norm_const==0){
			if(output_log_file){write.table(paste("ERROR--Failed to find a normaliation constant for this array!!  This is troubling!!",sep=""), paste(file_name," LOG FILE.txt",sep=""), sep="\t", row.names=FALSE, append = T, quote = FALSE, eol = "\n", na = "NA", dec = ".", col.names = FALSE)}
			if(output_log_file){write.table(paste("The best normalization constant that was found was ",signif(norm_const_temp,digits=3),", from a set of ",max(which(!is.na(norm_const_vs_set_size[,1])))," genes",sep=""), paste(file_name," LOG FILE.txt",sep=""), sep="\t", row.names=FALSE, append = T, quote = FALSE, eol = "\n", na = "NA", dec = ".", col.names = FALSE)}
			if(verbose){print(paste("ERROR--Failed to find a normaliation constant for this array!!  This is troubling!!",sep=""))}
			if(verbose){print(paste("The best normalization constant that was found was ",signif(norm_const_temp,digits=3),", from a set of ",max(which(!is.na(norm_const_vs_set_size[,1])))," genes",sep=""))}
		}
		if(output_log_file){write.table(paste("The best r-squared value that was found was ",signif(best_r_squared_seen,digits=6)," (max is ",signif(max(lin_reg_r_squared_global[,2],na.rm=T),digits=6),")",sep=""), paste(file_name," LOG FILE.txt",sep=""), sep="\t", row.names=FALSE, append = T, quote = FALSE, eol = "\n", na = "NA", dec = ".", col.names = FALSE)}
		if(output_log_file){write.table(paste("The numer of non NA genes that was seen was ",best_num_good_genes_seen," (should be ",sum(!is.na(numeric_data_from_current_array))," for an i of ",i,", the minimum required is ",min_good_genes,")",sep=""), paste(file_name," LOG FILE.txt",sep=""), sep="\t", row.names=FALSE, append = T, quote = FALSE, eol = "\n", na = "NA", dec = ".", col.names = FALSE)}	
		if(verbose){print(paste("The best r-squared value that was found was ",signif(best_r_squared_seen,digits=6)," (max is ",signif(max(lin_reg_r_squared_global[,2],na.rm=T),digits=6),")",sep=""))}
		if(verbose){print(paste("The numer of non NA genes that was seen was ",best_num_good_genes_seen," (should be ",sum(!is.na(numeric_data_from_current_array))," for an IP array number ",i-length(MOCK_cols),", the minimum required is ",min_good_genes,")",sep=""))}	
		
		
		
		
		if(output_log_file){write.table(paste("Calculating the normalization constant corrections to correct for the fact that different k values were used to normalize the Mock arrays...",sep=""), paste(file_name," LOG FILE.txt",sep=""), sep="\t", row.names=FALSE, append = T, quote = FALSE, eol = "\n", na = "NA", dec = ".", col.names = FALSE)}
		if(output_log_file){write.table(paste("The following values will be added to the normalization constant for this array:",sep=""), paste(file_name," LOG FILE.txt",sep=""), sep="\t", row.names=FALSE, append = T, quote = FALSE, eol = "\n", na = "NA", dec = ".", col.names = FALSE)}
		for(mc in 1:length(MOCK_cols)){
			same_k_correction<-same_k_correction + ((IP_norm_C_values[MOCK_cols[mc]]-norm_const_vs_set_size_all_arrays[k_value_temp,MOCK_cols[mc]])/length(MOCK_cols))
			if(output_log_file){write.table(paste("(",IP_norm_C_values[MOCK_cols[mc]]," - ",norm_const_vs_set_size_all_arrays[k_value_temp,MOCK_cols[mc]],") / ",length(MOCK_cols)," = ",((IP_norm_C_values[MOCK_cols[mc]]-norm_const_vs_set_size_all_arrays[k_value_temp,MOCK_cols[mc]])/length(MOCK_cols)),sep=""), paste(file_name," LOG FILE.txt",sep=""), sep="\t", row.names=FALSE, append = T, quote = FALSE, eol = "\n", na = "NA", dec = ".", col.names = FALSE)}
			if(verbose){print(paste("(",IP_norm_C_values[MOCK_cols[mc]]," - ",norm_const_vs_set_size_all_arrays[k_value_temp,MOCK_cols[mc]],") / ",length(MOCK_cols)," = ",((IP_norm_C_values[MOCK_cols[mc]]-norm_const_vs_set_size_all_arrays[k_value_temp,MOCK_cols[mc]])/length(MOCK_cols)),sep=""))}
		}
		norm_const_temp<-norm_const_temp+same_k_correction
		if(output_log_file){write.table(paste("The normalization constant for this array is now: ",norm_const_temp,sep=""), paste(file_name," LOG FILE.txt",sep=""), sep="\t", row.names=FALSE, append = T, quote = FALSE, eol = "\n", na = "NA", dec = ".", col.names = FALSE)}
		if(verbose){print(paste("The normalization constant for this array is now: ",norm_const_temp,sep=""))}
		
		# Store the constant used to normalize the IP data
		IP_norm_C_values[i] = norm_const_temp
		Final_norm_constants[i] = norm_const_temp
		
	}
		
	if(sum(output_graphs%in%c("all","finding k","finding norm const"))!=0){dev.off()}

	# Add the normalation constants to the appropriate arrays
	normalized_data<-numeric.data
	for(c in 1:ncol(normalized_data)){
			normalized_data[,c] = normalized_data[,c] + Final_norm_constants[c]
	}
	
	return(list(normalized_data,Final_norm_constants))
	
}
